# Supplementary material for: How Much Is Enough: A Randomized Non-Inferiority Trial Comparing Three Bodyweight Training Protocols
Source: J Funct Morphol Kinesiol. 2026 Jun 17;11(2):240. doi: 10.3390/jfmk11020240 (PMC13301418; doi:10.3390/jfmk11020240)
Supplement: Supplementary file 1 [file jfmk-11-00240-s001.zip]

Archive with 2 entries (2 files):
- Supplemental File S1.pdf
- Supplemental File S2.xlsx
