# Supplementary material for: How Much Is Enough: A Randomized Non-Inferiority Trial Comparing Three Bodyweight Training Protocols
Source: J Funct Morphol Kinesiol. 2026 Jun 17;11(2):240. doi: 10.3390/jfmk11020240 (PMC13301418; doi:10.3390/jfmk11020240)
Supplement: Supplementary file 1 [file jfmk-11-00240-s001.zip › Supplemental File S2.xlsx]

## Sheet: S1 Familiarization and Testing
Familiarization, pre, and post-intervention testing
	Familiarization	Familiarization	Testing Day A	Testing Day B	Testing Day C
	Informed consent	Vert jump	Bioimpedance analyzer	DB Row	DB RDL
	Assessment of inclusion criteria	All 6 ME tested movements	Vert jump	DB Chest press	DB goblet squat
	WRpeak GXT		WRpeak GXT	DB shoulder press	Hollow Hold
	Demonstration of BWT movements		Handgrip testing
	WR max, work rate max; GXT, graded exercise test; ME, muscular endurance; RDL, Romanian deadlift; DB, dumbbell; vert, vertical jump

## Sheet: S2 - Tabata Training Protocol
Weekly training schedule for Tabata group
	Protocol	Mon.	Tues.	Wed.	Fri.	Total time
	McRae et al. (2012)	8 (20s : 10s)	8 (20s : 10s)	8 (20s : 10s)	8 (20s : 10s)	16min/week
		Burpees	Mountain climbers	Jumping jacks	Squat to shoulder press
	Modification:	Squat thrusts performed without weight

## Sheet: S3 - 5BX Training Protocol
Weekly training schedule for 5BX group
	Protocol	Mon/Wed/Fri	Total time
	Archila et al. (2021)	5 (60s : 60s)	27min/week
		1. Burpees 2. High knees 3. Split squat jumps 4. mountain climbers 5. Squat jumps
	Modification:	None

## Sheet: S4 - AMRAP Training Protocol
Weekly training schedule for AMRAP group
	Protocol	Week 1	Week 2	Week 3	Week 4	Week 5 & 6
		Exercise (Repetitions)	Exercise (Repetitions)	Exercise (Repetitions)	Exercise (Repetitions)	Exercise (Repetitions)
	Myers et al. (2015)	1. Squats (15)	1. High knees (10/leg)	1. Squats (25)	1. Mountain climbers (15/leg)	1. Crossover knee tucks (20)
		2. Push-Ups (10)	2. Step back lunges (10/leg)	2. Leg lifts from push-up position (10)	2. High knees (10/leg)	2. Squat jump lunge combo (10)
		3. Lunges (10/leg)	3. Squat to calf raise (20)	3. Push-ups (20)	3. Speed squats (30)	3.Speed push-ups (20)
		4. Plank (45 sec)	4. Push-up fly (15)	4. Clock lunges (5)	4. Push-ups (5)	4. High knees (10/leg)
		5. High knees (10/leg)	5. High knees (10/leg)	5. High knees (10/leg)	5. Push-up plank (10)	5. Half burpees (10)
		6. Mountain climbers (10/leg)	6. Push-up planks (10)	6. Plank with knee tucks (15)	6. Squat jumps (15)	6. Side plank hip drops (10/side)
		7. Leg drops (10)	7. Leg drops (10)	7. Scissor kicks (30)	7. Round the world plank (4)	7. Crossover lunges (10/leg)
					8. Leg drop with thrust (15)
					9. Side plank hip drops (15/side)
	Modification:	5th circuit repeated again in week 6
		high knees (10/leg) were substituted for 200m sprints

## Sheet: S5 - Effect Size Estimate
Conservative estimate of predicted effect size and SD
		Cohen’s d	SD	Absolute change VO2max (mL/Kg/min) (avg)	Sample size (BWT group)
	McRae et al. (20212)	0.39	± 7.8	3	7
	Schmidt et al. (2015)	0.12, 0.68	± 7.5, ±4.6	2.60 ± 0.65 2.74 ± 0.82
	Myers et al. (2015)	?	?	3.6	17
	Sperlich et al. (2018)	0.033, 0.24	± 6.9, ± 6.3	-0.2, -1.6	12, 12
	Islam et al. (2019)	0.15	±7	1	27
	Archila et al. (2021)	0.47	±4.5	2.1	9
	Predicted	0.47	±7.5	3.5 (1 MET)	10 (30 total)
		(f=0.235)
		0.35	±7.5	2.6 (0.75 MET)	17 (51 total)
		(f=0.175)
		0.23	±7.5	1.7 (0.5 MET)	38 (114 total)
		(f=0.115)
